# Supplementary material for: Hydrodynamic Characteristics and Conformational Parameters of Ferrocene-Terpyridine-Based Polymers
Source: Polymers (Basel). 2022 Apr 27;14(9):1776. doi: 10.3390/polym14091776 (PMC9104623; doi:10.3390/polym14091776)
Supplement: Supplementary file 1 [file polymers-14-01776-s001.zip]

Archive with 1 entries (1 files):
- polymers-1590206-Supplementary.pdf
